# Supplementary material for: Investigating the Metabolism of Plants Germinated in Heavy Water, D2O, and H218O-Enriched Media Using High-Resolution Mass Spectrometry
Source: Int J Mol Sci. 2023 Oct 20;24(20):15396. doi: 10.3390/ijms242015396 (PMC10607710; doi:10.3390/ijms242015396)
Supplement: Supplementary file 1 [file ijms-24-15396-s001.zip]

Archive with 1 entries (1 files):
- ijms-2574177-supplementary.pdf
